# Supplementary material for: Quantification of Pork, Chicken, Beef, and Sheep Contents in Meat Products Using Duplex Real-Time PCR
Source: Foods. 2023 Aug 7;12(15):2971. doi: 10.3390/foods12152971 (PMC10418471; doi:10.3390/foods12152971)
Supplement: Supplementary file 1 [file foods-12-02971-s001.zip]

Archive with 1 entries (1 files):
- foods-2465587-supplementary.pdf
